# Supplementary material for: High Temperature-Resistant Transparent Conductive Films for Photoelectrochemical Devices Based on W/Ag Composite Nanonetworks
Source: Nanomaterials (Basel). 2023 Feb 12;13(4):708. doi: 10.3390/nano13040708 (PMC9960394; doi:10.3390/nano13040708)
Supplement: Supplementary file 1 [file nanomaterials-13-00708-s001.zip]

Archive with 1 entries (1 files):
- nanomaterials-2198142-supplementary.pdf
